# Supplementary material for: Influence of Resistance-Inducing Chemical Elicitors against Pine Wilt Disease on the Rhizosphere Microbiome
Source: Microorganisms. 2020 Jun 11;8(6):884. doi: 10.3390/microorganisms8060884 (PMC7356868; doi:10.3390/microorganisms8060884)
Supplement: Supplementary file 1 [file microorganisms-08-00884-s001.zip]

Archive with 3 entries (2 files):
- Suppl/
- Suppl/microorganisms-825024 suppl figures resub.pptx
- Suppl/microorganisms-825024 SuppTable.doc
